# Supplementary material for: Cohesins and condensins orchestrate the 4D dynamics of yeast chromosomes during the cell cycle
Source: EMBO J. 2017 Jul 20;36(18):2684–97. doi: 10.15252/embj.201797342 (PMC5599795; doi:10.15252/embj.201797342)
Supplement: Supplementary file 3 — Table EV1 [file EMBJ-36-2684-s003.xlsx]

## Sheet: Table EV1
Strain	Genetic background	Genotype	Used to study:	Reference
BY4741	S288C	MATa his3Δ1 leu2Δ0 met15Δ0 ura3Δ0	asynchronous, G0 and	Mortimer and Johnston, 1986
			G1 phase
YKL050*	BY4742	MATα his3Δ1 lys2Δ0 ura3Δ0 IV(715448-845757)::synIV(715448-845757 LEU2)	asynchronous, G1, S and G2 phase and nocodazole treatment
YKL051	W303	MATa his3Δ leu2Δ ura3Δ0 can1Δ ade2Δ cdc20::MET-HA3-CDC20::TRP1	M phase (metaphase)	Uhlmann et al., 2000
YKL052	W303	MATa his3Δ leu2Δ ura3Δ0 trp1Δ can1Δ ade2Δ cdc14-3(Ts)	M phase (early anaphase)	Visinti et al., 1998
YKL053	W303	MATα his3Δ leu2Δ ura3Δ trp1Δ can1Δ ade2Δ cdc15-2(Ts)	M phase (late anaphase) and mitosis exit	Surana et al., 1993
YKL054	W303	MATa his3Δ ura3Δ0 trp1Δ can1Δ ade2Δ DBF4-Myc18::LEU2 cdc6-1(Ts)	G1/S and M phase	Piatti et al., 1995
YKL055	W303	MATa (rad5?) pADH1-OsTIR1-myc9::TRP1 GPD-TK(x7)::URA3 scc1-AID::KANr	G2 phase	Courtesy of Philippe Pasero (strain PP1792)
YKL056	W303	MATa cdc15-2(Ts) smc2-AID-9myc::NAT OsTIR1-9myc::URA3 SPO2051-91-TTYeGFP::TRP1 HTA1-mCherry::HPH KANr-pGAL1-CEN6-pGAL1-skHIS3 leu2-2	M phase (late anaphase)	Courtesy of Stephane Marcand
YKL057	W303	MATa cdc15-2(Ts) top2-AID::HPH TIR1::URA3 KANr-pGAL1-CEN6-pGAL1-skHIS3	M phase (late anaphase)	Courtesy of Stephane Marcand

## Sheet: Legend Table EV1
Table EV1. List of strains used in this study.
*: strain YKL050 carries a ~130 kb region where some restriction sites have been reordered to generate fixed size restriction fragments to investigate the resolution of the Hi-C assay, a work that will be described elsewhere.
