# Supplementary material for: Cohesins and condensins orchestrate the 4D dynamics of yeast chromosomes during the cell cycle
Source: EMBO J. 2017 Jul 20;36(18):2684–97. doi: 10.15252/embj.201797342 (PMC5599795; doi:10.15252/embj.201797342)
Supplement: Supplementary file 4 — Table EV2 [file EMBJ-36-2684-s004.xlsx]

## Sheet: Table EV2
Alignment mode:	Iterative alignment, Min-leght=20, step=20, bowtie2 --very-sensitive --rdg 500,3 --rfg 500,3
	Filtering, Mapping quality=30, no ambiguous reads
	S288C reference genome
Read processing:	Assignment to restriction fragment
	Filter cis contacts according to read orientation if distance in rst fragment is less then 7
	Rebinning at 5000 bp resolution
Output Hi-C map:	CSV file containing the contact matrix
Cell cycle time point (#experiment)	Strain name	Genetic background	Description	Genotype	Name library	Total reads raw file (pcrfree)	Name processed data file (5kb)	Valid reads processed file (5kb)	Read length (paired-end)	Instrument model	Reference
Asynchronous (1)	BY4741	S288C	WT	MATa his3Δ1 leu2Δ0 met15Δ0 ura3Δ0	asynchronous_I	91776947	asynchronous_I.filt.5000.rebin.csv	14496653	102	Illumina HiSeq 2000	(Mortimer RK and Johnston JR, 1986)
Asynchronous (2)	YKL050	BY4742	synIV(715448-845757)	MATα his3Δ1 lys2Δ0 ura3Δ0 IV(715448-845757)::synIV(715448-845757 LEU2)	asynchronous_2	43649470	asynchronous_2.filt.5000.rebin.csv	16562137	66	Illumina NextSeq500	lab collection
G0 quiescent	BY4741	S288C	WT	MATa his3Δ1 leu2Δ0 met15Δ0 ura3Δ0	G0	53422672	G0.filt.5000.rebin.csv	12830844	91	Illumina HiSeq 2000	(Mortimer RK and Johnston JR, 1986)
G1 (1)	BY4741	S288C	WT	MATa his3Δ1 leu2Δ0 met15Δ0 ura3Δ0	G1_I	62422136	G1_I.filt.5000.rebin.csv	8384531	91	Illumina HiSeq 2000	(Mortimer RK and Johnston JR, 1986)
G1 (2)	YKL050	BY4742	synIV(715448-845757)	MATα his3Δ1 lys2Δ0 ura3Δ0 IV(715448-845757)::synIV(715448-845757 LEU2)	G1_II	29657764	G1_II.filt.5000.rebin.csv	14119372	66	Illumina NextSeq500	lab collection
G1 (3)	YKL050	BY4742	synIV(715448-845757)	MATα his3Δ1 lys2Δ0 ura3Δ0 IV(715448-845757)::synIV(715448-845757 LEU2)	G1_III	39064198	G1_III.filt.5000.rebin.csv	22303667	66	Illumina NextSeq500	lab collection
Early S phase (1)	YKL050	BY4742	synIV(715448-845757)	MATα his3Δ1 lys2Δ0 ura3Δ0 IV(715448-845757)::synIV(715448-845757 LEU2)	earlyS_II	13437325	earlyS_II.filt.5000.rebin.csv	8957089	66	Illumina NextSeq500	lab collection
Mid S phase (1)	YKL050	BY4742	synIV(715448-845757)	MATα his3Δ1 lys2Δ0 ura3Δ0 IV(715448-845757)::synIV(715448-845757 LEU2)	midS_I	17194685	midS_I.filt.5000.rebin.csv	10877960	66	Illumina NextSeq500	lab collection
Late S phase (1)	YKL050	BY4742	synIV(715448-845757)	MATα his3Δ1 lys2Δ0 ura3Δ0 IV(715448-845757)::synIV(715448-845757 LEU2)	lateS	14565733	lateS.filt.5000.rebin.csv	8726208	66	Illumina NextSeq500	lab collection
Very early S phase (2)	YKL050	BY4742	synIV(715448-845757)	MATα his3Δ1 lys2Δ0 ura3Δ0 IV(715448-845757)::synIV(715448-845757 LEU2)	earlyS_I	16002780	earlyS_I.filt.5000.rebin.csv	5842751	65	Illumina HiSeq 2000	lab collection
Early S phase (2)	YKL050	BY4742	synIV(715448-845757)	MATα his3Δ1 lys2Δ0 ura3Δ0 IV(715448-845757)::synIV(715448-845757 LEU2)	earlyS_III	44575901	earlyS_III.filt.5000.rebin.csv	17377282	66	Illumina NextSeq500	lab collection
Mid S phase (2)	YKL050	BY4742	synIV(715448-845757)	MATα his3Δ1 lys2Δ0 ura3Δ0 IV(715448-845757)::synIV(715448-845757 LEU2)	midS_II	49102855	midS_II.filt.5000.rebin.csv	20300988	66	Illumina NextSeq500	lab collection
G2 (2)	YKL050	BY4742	synIV(715448-845757)	MATα his3Δ1 lys2Δ0 ura3Δ0 IV(715448-845757)::synIV(715448-845757 LEU2)	G2	49916298	G2.filt.5000.rebin.csv	22124902	66	Illumina NextSeq500	lab collection
Metaphase cdc20	YKL051	W303	cdc20::MET-HA3	MATa his3Δ leu2Δ ura3Δ0 can1Δ ade2Δ cdc20::MET-HA3-CDC20::TRP1	metaphase_cdc20	22796029	metaphase_cdc20.filt.5000.rebin.csv	11969952	91	Illumina HiSeq 2000	(Uhlmann et al., 2000)
Release cdc20 + 20min	YKL051	W303	cdc20::MET-HA3	MATa his3Δ leu2Δ ura3Δ0 can1Δ ade2Δ cdc20::MET-HA3-CDC20::TRP1	cdc20_release20	36570672	cdc20_release20.filt.5000.rebin.csv	16202990	91	Illumina HiSeq 2000	(Uhlmann et al., 2000)
Release cdc20 + 40min	YKL051	W303	cdc20::MET-HA3	MATa his3Δ leu2Δ ura3Δ0 can1Δ ade2Δ cdc20::MET-HA3-CDC20::TRP1	cdc20_release40	36379055	cdc20_release40.filt.5000.rebin.csv	18469610	91	Illumina HiSeq 2000	(Uhlmann et al., 2000)
Anaphase cdc14	YKL052	W303	cdc14-3	MATa his3Δ leu2Δ ura3Δ0 trp1Δ can1Δ ade2Δ cdc14-3(Ts)	anaphase_cdc14	36089150	anaphase_cdc14.filt.5000.rebin.csv	20431805	91	Illumina HiSeq 2000	(Visinti et al., 1998)
Release cdc14 + 30min	YKL052	W303	cdc14-3	MATa his3Δ leu2Δ ura3Δ0 trp1Δ can1Δ ade2Δ cdc14-3(Ts)	cdc14_release30	36992054	cdc14_release30.filt.5000.rebin.csv	21304428	91	Illumina HiSeq 2000	(Visinti et al., 1998)
Late anaphase cdc15 (1)	YKL053	W303	cdc15-2	MATα his3Δ leu2Δ ura3Δ trp1Δ can1Δ ade2Δ cdc15-2(Ts)	anaphase_cdc15_I	28742112	anaphase_cdc15_I.filt.5000.rebin.csv	14060981	66	Illumina NextSeq500	(Surana et al., 1993)
Late anaphase cdc15 (2)	YKL053	W303	cdc15-2	MATα his3Δ leu2Δ ura3Δ trp1Δ can1Δ ade2Δ cdc15-2(Ts)	anaphase_cdc15_II	41582583	anaphase_cdc15_II.filt.5000.rebin.csv	21655554	66	Illumina NextSeq500	(Surana et al., 1993)
Release cdc15 + 20min(2)	YKL053	W303	cdc15-2	MATα his3Δ leu2Δ ura3Δ trp1Δ can1Δ ade2Δ cdc15-2(Ts)	cdc15_release20	30294098	cdc15_release20.filt.5000.rebin.csv	18043886	66	Illumina NextSeq500	(Surana et al., 1993)
Release cdc15 + 40min(2)	YKL053	W303	cdc15-2	MATα his3Δ leu2Δ ura3Δ trp1Δ can1Δ ade2Δ cdc15-2(Ts)	cdc15_release40	29896978	cdc15_release40.filt.5000.rebin.csv	18316957	66	Illumina NextSeq500	(Surana et al., 1993)
Release cdc15 + 60min(2)	YKL053	W303	cdc15-2	MATα his3Δ leu2Δ ura3Δ trp1Δ can1Δ ade2Δ cdc15-2(Ts)	cdc15_release60	29654796	cdc15_release60.filt.5000.rebin.csv	16118261	66	Illumina NextSeq500	(Surana et al., 1993)
G1/S cdc6	YKL054	W303	cdc6-1	MATa his3Δ ura3Δ0 trp1Δ can1Δ ade2Δ DBF4-Myc18::LEU2 cdc6-1(Ts)	G1_cdc6	29083282	G1_cdc6.filt.5000.rebin.csv	17877070	66	Illumina NextSeq500	(Piatti et al., 1995)
Reductional anaphase cdc6	YKL054	W303	cdc6-1	MATa his3Δ ura3Δ0 trp1Δ can1Δ ade2Δ DBF4-Myc18::LEU2 cdc6-1(Ts)	anaphase_cdc6	39175277	anaphase_cdc6.filt.5000.rebin.csv	22167390	66	Illumina NextSeq500	(Piatti et al., 1995)
G2/M NOC (1)	YKL050	BY4742	synIV(715448-845757)	MATα his3Δ1 lys2Δ0 ura3Δ0 IV(715448-845757)::synIV(715448-845757 LEU2)	G2_NOC_I	44733029	G2_NOC_I.filt.5000.rebin.csv	23052830	141	Illumina NextSeq500	lab collection
Release G2/M NOC 20min (1)	YKL050	BY4742	synIV(715448-845757)	MATα his3Δ1 lys2Δ0 ura3Δ0 IV(715448-845757)::synIV(715448-845757 LEU2)	NOC_release20_I	31152533	NOC_release20_I.filt.5000.rebin.csv	18970750	66	Illumina NextSeq500	lab collection
Release G2/M NOC 45min (1)	YKL050	BY4742	synIV(715448-845757)	MATα his3Δ1 lys2Δ0 ura3Δ0 IV(715448-845757)::synIV(715448-845757 LEU2)	NOC_release45_I	21213028	NOC_release45_I.filt.5000.rebin.csv	14079107	66	Illumina NextSeq500	lab collection
G2/M NOC (2)	YKL050	BY4742	synIV(715448-845757)	MATα his3Δ1 lys2Δ0 ura3Δ0 IV(715448-845757)::synIV(715448-845757 LEU2)	G2_NOC_II	25625208	G2_NOC_II.filt.5000.rebin.csv	14592959	66	Illumina NextSeq500	lab collection
Release G2/M NOC 20min (2)	YKL050	BY4742	synIV(715448-845757)	MATα his3Δ1 lys2Δ0 ura3Δ0 IV(715448-845757)::synIV(715448-845757 LEU2)	NOC_release20_II	31990273	NOC_release20_II.filt.5000.rebin.csv	18214598	66	Illumina NextSeq500	lab collection
Release G2/M NOC 45min (2)	YKL050	BY4742	synIV(715448-845757)	MATα his3Δ1 lys2Δ0 ura3Δ0 IV(715448-845757)::synIV(715448-845757 LEU2)	NOC_release45_II	34409100	NOC_release45_II.filt.5000.rebin.csv	19770773	66	Illumina NextSeq500	lab collection
Release G2/M NOC 60min (2)	YKL050	BY4742	synIV(715448-845757)	MATα his3Δ1 lys2Δ0 ura3Δ0 IV(715448-845757)::synIV(715448-845757 LEU2)	NOC_release60	33540877	NOC_release60.filt.5000.rebin.csv	13563873	66	Illumina NextSeq500	lab collection
Release G2/M NOC 90min (2)	YKL050	BY4742	synIV(715448-845757)	MATα his3Δ1 lys2Δ0 ura3Δ0 IV(715448-845757)::synIV(715448-845757 LEU2)	NOC_release90	35227228	NOC_release90.filt.5000.rebin.csv	17617681	66	Illumina NextSeq500	lab collection
S/G2 scc1	YKL055	W303	scc1-AID	MATa (rad5?) pADH1-OsTIR1-myc9::TRP1 GPD-TK(x7)::URA3 scc1-AID::KANr	S-G2_scc1	48016189	S-G2_scc1.filt.5000.rebin.csv	8019576	66	Illumina NextSeq500	Philippe Pasero
G2 scc1	YKL055	W303	scc1-AID	MATa (rad5?) pADH1-OsTIR1-myc9::TRP1 GPD-TK(x7)::URA3 scc1-AID::KANr	G2_scc1	57884420	G2_scc1.filt.5000.rebin.csv	7695331	66	Illumina NextSeq500	Philippe Pasero
Late anaphase smc2 cdc15	YKL056	W303	smc2-AID	MATa cdc15-2(Ts) smc2-AID-9myc::NAT OsTIR1-9myc::URA3 SPO2051-91-TTYeGFP::TRP1 HTA1-mCherry::HPH KANr-pGAL1-CEN6-pGAL1-skHIS3 leu2-2	anaphase_cdc15smc2	56939027	anaphase_cdc15smc2.filt.5000.rebin.csv	13181910	66	Illumina NextSeq500	this work
Late anaphase top2 cdc15	YKL057	W303	top2-AID	MATa cdc15-2(Ts) top2-AID::HPH OsTIR1::URA3 KANr-pGAL1-CEN6-pGAL1-skHIS3 leu2-2	anaphase_cdc15top2	36234717	anaphase_cdc15top2.filt.5000.rebin.csv	7505846	66	Illumina NextSeq500	this work
Late anaphase cdc15 (3)	YKL053	W303	cdc15-2	MATα his3Δ leu2Δ ura3Δ trp1Δ can1Δ ade2Δ cdc15-2(Ts)	anaphase_cdc15_III	24525271	anaphase_cdc15_III.filt.5000.rebin.csv	8793586	66	Illumina NextSeq500	(Surana et al., 1993)
Late anaphase cdc15 +NOC 20min	YKL053	W303	cdc15-2	MATα his3Δ leu2Δ ura3Δ trp1Δ can1Δ ade2Δ cdc15-2(Ts)	anaphase_cdc15_NOC	18420444	anaphase_cdc15_NOC.filt.5000.rebin.csv	8367391	66	Illumina NextSeq500	(Surana et al., 1993)
Release cdc15 +NOC 20min	YKL053	W303	cdc15-2	MATα his3Δ leu2Δ ura3Δ trp1Δ can1Δ ade2Δ cdc15-2(Ts)	cdc15_releaseNOC	18572528	cdc15_releaseNOC.filt.5000.rebin.csv	8246682	66	Illumina NextSeq500	(Surana et al., 1993)
Release cdc15 +20min +NOC 20min	YKL053	W303	cdc15-2	MATα his3Δ leu2Δ ura3Δ trp1Δ can1Δ ade2Δ cdc15-2(Ts)	cdc15_release20_NOC	18558917	cdc15_release20_NOC.filt.5000.rebin.csv	7863655	66	Illumina NextSeq500	(Surana et al., 1993)

## Sheet: Legend Table EV2
Table EV2. Characteristics of the Hi-C libraries generated in this study, including number of useful pair-end reads for each condition analyzed.
